# Supplementary material for: Effects of Multiple Welding Thermal Cycles on Stress Corrosion of L360N Steel in a Simulated Shale Gas Gathering Environment Containing Sulfate-Reducing Bacteria
Source: Materials (Basel). 2025 Sep 11;18(18):4255. doi: 10.3390/ma18184255 (PMC12471372; doi:10.3390/ma18184255)
Supplement: Supplementary file 1 [file materials-18-04255-s001.zip]

Archive with 1 entries (1 files):
- materials-3761798-supplementary.pdf
